# Supplementary material for: Evolutionary History of LINE-1 in the Major Clades of Placental Mammals
Source: PLoS One. 2007 Jan 17;2(1):e158. doi: 10.1371/journal.pone.0000158 (PMC1764860; doi:10.1371/journal.pone.0000158)
Supplement: Table S1 — Species and common names of sequences used in this study. The sequence names are as they appear on the phylogeny of Figure 1. The location of the sequence is given as a position on either a chromosome, scaffold or clone, along with its accession number. Sequences generated in this study have an accession number but no strand location as these are not part of a genome assembly. (0.06 MB XLS) [file pone.0000158.s001.xls]

## Sheet: Sheet1
Table S1. Species and common names of sequences used in this study.
Name			Location
Species	Common	Sequence	Chromosome, scaffold or acc #	Start on strand	Finish on strand
Homo sapian	Human	HSA_1	Ch12	1881419	1882465
		HSA_2	Ch5	72439499	72440549
		HSA_3	Ch5	112861387	112862429
		HSA_4	Ch14	100682587	100683630
		HSA_5	ChX	72146123	72147172
		HSA_6	ChX	128367645	128368692
		HSA_7	AL359380	17046	17340
		HAS_8	DQ003523
		HAS_9	DQ003524
		HAS_10	DQ003521
		HSA_11	M19503	4362	4661
		HAS_12	AC006600	87515	87812
		HAS_13	AC007099	90450	90754
		HAS_14	AL359380	18536	18834
		HAS_15	M80343	4397	4696
		HAS_16	AL645502	14148	14438
		HAS_17	AL591610	5916	6225
		HAS_18	AL139005	58322	58616
		HAS_19	AL356055	50560	50927
Pan troglodytes	Chimpanzee	PTR_1	Ch5	43019967	43021022
		PTR_2	Ch5	118981071	118982111
		PTR_3	Ch14	101245944	101246988
		PRE_4	Ch11	13757333	13758382
		PTR_5	Ch1	226250723	226251767
		PTR_6	Ch4	54782942	54783991
		PTR_7	BS000172	155273	155571
		PTR_8	AC145964	81854	82152
Macaca mulatta	Rhesus Macaque monkey	MAMU_1	Scaffold_50825	39383	40424
		MAMU_2	Scaffold_80790	7895	8951
		MAMU_3	Scaffold_85038	36430	37475
		MAMU_4	Scaffold_80409	34772	35816
		MAMU_5	Scaffold_76180	5773	6814
		MAMU_6	Scaffold_31166	18213	19257
Rattus norvegicus	Brown rat	RNO_1	Ch8	2491328	2492384
		RNO_2	ChX	6338352	6339408
		RNO_3	Ch4	94882974	94884030
		RNO_4	Ch7	82585748	82586804
		RNO_5	Ch20	33054681	33055738
		RNO_6	ChX	59792080	59793136
		RNO_7	Ch1	258832443	258832741
		RNO_8	Ch4	1286030	1286328
		RNO_9	Ch3	88337904	88338202
		RNO_10	Ch1	172717373	172717671
		RNO_11	Ch10	57983501	57983799
Mus musculus	Mouse	MMU_1	Ch14	48356730	48357786
		MMU_2	ChX	104242140	104243195
		MMU_3	ChX	76124505	76125560
		MMU_4	Ch2	65669975	65671031
		MMU_5	Ch4	24214473	24215529
		MMU_6	Ch7	18227577	18228633
		MMU_7	AC101093	73418	73445
		MMU_8	AC110244	157214	156512
Oryctolagus cuniculus	Rabbit	OCU_1	Scaffold_14184	915	1964
		OCU_2	Scaffold_173594	14300	15340
		OCU_3	Scaffold_19937	3691	4738
		OCU_4	Scaffold_209740	5335	6390
		OCU_5	Scaffold_95733	3571	4621
		OCU_6	Scaffold_172251	14597	15645
		OCU_7	X15965	3645	3942
Canis familiaris	Dog	CFA_1	Ch15	41513215	41514259
		CFA_2	Ch12	26321094	26322144
		CFA_3	Ch28	6921000	6922045
		CFA_4	Ch18	14621403	14622452
		CFA_5	Ch4	49640834	49641879
		CFA_6	ChX	22851602	22852650
		CFA_7	Ch19	33574464	33574758
		CFA_8	Ch2	7876902	7877220
		CFA_9	AC147676	143125	143423
		CFA_10	AB012223	2584	2882
		CFA_11	Ch2	50995698	50995991
Bos taurus	Cow	BTA_1	Ch23	942909	943965
		BTA_2	Ch30	35531611	35532653
		BTA_3	Ch28	24884841	24885891
		BTA_4	Ch2	54738974	54740020
		BTA_5	Ch6	43619650	43620691
		BTA_6	Ch5	64779191	64780235
		BTA_7	Ch23 = BTA_1	943667	943965
		BTA_8	Ch16	46520736	46521044
		BTA_9	Ch2 = BTA_4	54739720	54740020
		BTA_10	Ch17	35999840	36000142
		BTA_11	Ch30	18899025	18899321
Dasypus novemcinctus	Nine-banded armadillo	DNO_1	Scaffold_190308	662	1708
		DNO_2	Scaffold_259817	229	1276
		DNO_3	Scaffold_108559	1519	2567
		DNO_4	Scaffold_152608	140	1186
		DNO_5	Scaffold_195646	135	1184
		DNO_6	Scaffold_138310	3410	4459
		DNO_7	Scaffold_223480	1144	1442
		DNO_8	Scaffold_282440	558	858
		DNO_9	Scaffold_185936	3697	3995
		DNO_10	Scafflod_71715	2650	2948
		DNO_11	Scaffold_94969	4139	4435
		DNO_12	AC145508	163312	163601
		DNO_13	Scafflod_9664	50233	50531
		DNO_14	Scaffold_33061	1307	1601
		DNO_15	Scaffold_118841	392	688
Euphractus sexcinctus	Six-banded armadillo	ESE_1	DQ003519
		ESE_2	DQ003530
		ESE_3	DQ003529
Loxodonta africana	African elephant	LAF_1	Scaffold_33840	8904	9957
		LAF_2	Scaffold_56794	11693	12732
		LAF_3	Scaffold_130531	4002	5045
		LAF_4	Scaffold_5151	39100	40142
		LAF_5	Scaffold_8280	109	1158
		LAF_6	Scaffold_9917	57533	58583
		LAF_7	DQ003493
		LAF_8	DQ003498
		LAF_9	DQ003499
		LAF_10	DQ003540
		LFA_11	DQ003512
		LAF_12	Scaffold_19970	9498	9795
		LAF_13	Scaffold_6950	74010	74368
		LAF_14	Scaffold_208612	346	644
		LAF_15	Scaffold_44265	11810	12106
		LAF_16	DQ003531
		LAF_17	DQ003510
		LAF_18	Scaffold_1131	68391	68680
		LAF_19	Scaffold_68283	5524	5827
		LAF_20	Scaffold_15518	46436	46730
		LAF_21	DQ003497
Echinops telfairi	Small Madagascar hedgehog	ETE_1	Scaffold_22770	958	1991
		ETE_2	Scaffold_279106	31510	32546
		ETE_3	Scaffold_70933	163	1212
		ETE_4	Scaffold_286141	5419	6468
		ETE_5	Scaffold_200193	1751	2801
		ETE_6	Scaffold_215586	1752	2810
		ETE_7	Scaffold_192032	632	930
		ETE_8	Scaffold_137219	72	371
		ETE_9	Scaffold_70674	273	571
		ETE_10	Scaffold_287707	10664	10962
		ETE_11	Scaffold_212794	3166	3463
		ETE_12	Scaffold_261915	2642	2940
		ETE_13	Scaffold_280987	49702	49996
		ETE_14	Scaffold_314581	66962	67255
Microgale cowani	Cowan's shrew tenrec	MCO_1	DQ003543
		MCO_2	DQ003541
Chrysochloris asiatica	Cape golden mole	CAS_1	DQ003505
		CAS_2	DQ003507
		CAS_3	DQ003508
		CAS_4	DQ003535
		CAS_5	DQ003536
Elephantulus edwardii	Cape long-eared elephant shrew	EED_1	DQ003504
		EED_2	DQ003517
		EED_3	DQ003533
		EED_4	DQ003534
Orycteropus afer	Aardvark	OAF_1	DQ003492
		OAF_2	DQ003494
		OAF_3	DQ003495
		OAF_4	DQ003496
		OAF_5	DQ003511
		OAF_6	DQ003509
		OAF_7	DQ003538
Procavia capensis	Cape rock hyrax	PCA_1	DQ003502
		PCA_2	DQ003537
		PCA_3	DQ003518
Trichechus manatus	Florida manatee	TMA_1	DQ003515
		TMA_2	DQ003516
		TMA_3	DQ003539
		TMA_4	DQ003532
		TMA_5	DQ003503
Tamandua tetradactyla	Tree anteater	TTE_1	DQ003501
		TTE_2	DQ003520
		TTE_3	DQ003526
		TTE_4	DQ003541
		TTE_5	DQ003506
Bradypus tridactylus	Pale-throated three-toed sloth	BTR_1	DQ003500
		BTR_2	DQ003513
		BTR_3	DQ003514
		BTR_4	DQ003527
		BTR_5	DQ003528
Equus caballus	Horse	ECA_1	AC124908	967	1265
Felis catus	Cat	FCA_1	AC089994	101474	101773
Neoromicia capensis	Cape serotine bat	NCA_1	DQ003522
		NCA_2	DQ003525
Sus scrofa	Pig	SSC_1	AC092875	85286	85585
